# Supplementary material for: Microbial Gene Profiling and Targeted Metabolomics in Fecal Samples of Dogs With Chronic Enteropathy With or Without Increased Dysbiosis Index
Source: J Vet Intern Med. 2025 Aug 14;39(5):e70199. doi: 10.1111/jvim.70199 (PMC12351495; doi:10.1111/jvim.70199)
Supplement: Supplementary file 1 — Table S1: Study population. Table S2: Inter and intra‐assay variability of fecal carbohydrates concentration. Table S3: Comparison of dysbiosis index and individual taxa assessed by qPCR. Table S4: Statistic results of shotgun sequencing Level 3 pathways. Table S5: Dysbiosis index and functional gene profile comparisons between different phenotypes of CE. Table S6: Targeted fecal metabolomics. Table S7: Differential bacteria from metaenomic sequencing at species and genus level. Table S8: Dysbiosis index and functional gene profile comparisons between different ages. [file JVIM-39-e70199-s001.xlsx]

## Sheet:  S1 study population
Supplementary Table S1. Study population
Group	Total sample number	Inclusion criteria	Institution/Hospital
Healthy Control (HC)	74	• Clinically HC for at least one year without gastrointestinal signs, no history of systemic disease • Did not receive any antibiotics, antacids, anti-inflammatory medications, or corticosteroids within the past 6 months	• Evidensia Specialist Animal Hospital in Helsingborg, Sweden (n = 12) • Ludwig-Maximilians University, Munich, Germany (n=19) • Texas A&M University, United State (n = 32) • São Paulo, Brazil (n = 11)
Chronic Enteropathy (CE)	115	• A history of persistent or intermittent clinical signs of GI disease for a minimum of 3 weeks • Any recorded antibiotic exposure within 4 weeks upon sample collection was excluded from this group • Exclusion of extra-intestinal disease with ultrasonography, clinical	• Evidensia Specialist Animal Hospital in Helsingborg, Sweden (n = 57) • Iowa State University (n = 6) • Oregon State University (n = 17) • Ludwig-Maximilians University, Munich, Germany (n=28) • São Paulo, Brazil (n = 7)

## Sheet: S2 intra inter variability
Supplementary Table S2. Inter and intra-assay variability of fecal carbohydrates concentration
Intra-assay biological variability
Six canine fecal samples were used, and each were aliquoted into 6 aliquots (10 mg). All aliquots from the same dog were extracted and injected within the same batch.
	Mean (ng/mg lyophilized feces)							Standard deviation							CV% (sd/mean)*100%
sample	Glucose	Galactose+Mannose	Fructose	Ribose	Arabinose	Xylose	Rhamnose	Glucose	Galactose+Mannose	Fructose	Ribose	Arabinose	Xylose	Rhamnose	Glucose	Galactose+Mannose	Fructose	Ribose	Arabinose	Xylose	Rhamnose
Dog1	1.09692	1.64024	0.113677	0.148588	1.12961	0.484606	0.0540896	0.0919664	0.061519	0.0168634	0.00779381	0.0592761	0.0497299	0.00495852	8.38404	3.7506	14.8345	5.24524	5.2475	10.2619	9.16722
Dog2	1.4787	1.97261	5.41174	0.435638	0.064275	0.227164	0.00776828	0.0600821	0.0911624	0.416698	0.025652	0.00252712	0.00972843	0.000800744	4.06317	4.62141	7.69989	5.88836	3.93173	4.28255	10.3079
Dog3	0.337746	0.35202	0.0107148	0.0254195	0.0220867	0.00829933	0.0127799	0.0163322	0.0186743	0.000643669	0.00169908	0.00163725	0.000525763	0.000790972	4.83563	5.30489	6.0073	6.68415	7.41281	6.335	6.1892
Dog4	0.0969744	0.0818237	0.0107856	0.117883	0.608878	0.848954	0.0895444	0.00536488	0.00505476	0.001343	0.00531428	0.0293084	0.0407623	0.00356328	5.53226	6.17763	12.4518	4.5081	4.81351	4.80147	3.97934
Dog5	1.19104	1.14678	0.226123	0.298994	1.49501	0.137935	0.185941	0.0779874	0.0777745	0.0145222	0.0208893	0.0996526	0.00894892	0.0113207	6.54786	6.78196	6.42224	6.98652	6.6657	6.48777	6.08836
Dog6	0.139283	0.0930248	0.0120216	0.028557	0.0580096	0.0276499	0.0154267	0.0125232	0.00684343	0.000674373	0.00192553	0.00669656	0.00172865	0.00142107	8.99122	7.35656	5.60969	6.74276	11.5439	6.25191	9.21175
														mean CV%	6.39236	5.66551	9.6522	6.00919	6.60252	6.40344	7.49062
Inter-assay GC-MS variability
Six canine fecal samples were extracted. Each extraction were aliquoted into 4 aliquots and aliquots from the same dog were injected on different days
	Mean (ng/mg lyophilized feces)							Standard deviation							CV% (sd/mean)*100%
sample	Glucose	Galactose+Mannose	Fructose	Ribose	Arabinose	Xylose	Rhamnose	Glucose	Galactose+Mannose	Fructose	Ribose	Arabinose	Xylose	Rhamnose	Glucose	Galactose+Mannose	Fructose	Ribose	Arabinose	Xylose	Rhamnose
Dog1	0.0463705	1.89802	0.0109347	0.29467	0.243418	0.112891	0.00891818	0.00577411	0.0677459	0.000227411	0.00580856	0.00189982	0.00109484	0.00158027	12.4521	3.56929	2.07973	1.97121	0.780475	0.969822	17.7196
Dog2	0.115311	0.0506449	0.00397196	0.0340031	0.0594019	0.0245078	0.0164579	0.00606384	0.00410097	0.00112191	0.000483117	0.000866996	0.000527428	0.000428482	5.2587	8.0975	28.2457	1.4208	1.45954	2.15208	2.6035
Dog3	1.75349	0.625693	0.05284	0.172896	0.49972	0.652029	0.0162693	0.0219106	0.0164209	0.0111963	0.00278166	0.00781964	0.004801	0.000294471	1.24954	2.62443	21.189	1.60886	1.5648	0.736317	1.80997
Dog4	1.09544	1.08504	0.223975	0.27435	1.38533	0.128452	0.168791	0.0178299	0.0410857	0.0306982	0.00594565	0.014131	0.00132363	0.00134587	1.62764	3.78657	13.7061	2.16718	1.02005	1.03045	0.797361
Dog5	0.0746935	0.0677971	0.010613	0.0965623	0.490041	0.689142	0.0712725	0.00351189	0.0058877	0	0.00161031	0.00155806	0.00473326	0.000569519	4.70173	8.68429	0	1.66763	0.317944	0.686834	0.799073
Dog6	0.145234	0.101532	0.00935484	0.0297849	0.0574839	0.0281882	0.0135081	0.00544478	0.00437588	0.000689999	0.000972531	0.000500953	0.000373724	0.000725029	3.74898	4.30984	7.37586	3.26518	0.871467	1.32582	5.36738
														mean CV%	4.83979	5.17865	12.0994	2.01681	1.00238	1.15022	4.84948
Inter-assay biological variability
Six canine fecal samples were used, each sample was divided into six aliquots (10 mg), with each aliquot from the same dog being extracted and injected on different days
	Mean (ng/mg lyophilized feces)							Standard deviation							CV% (sd/mean)*100%
sample	Glucose	Galactose+Mannose	Fructose	Ribose	Arabinose	Xylose	Rhamnose	Glucose	Galactose+Mannose	Fructose	Ribose	Arabinose	Xylose	Rhamnose	Glucose	Galactose+Mannose	Fructose	Ribose	Arabinose	Xylose	Rhamnose
Dog1	0.0487233	1.67187	0.38579	0.307279	0.236515	0.116792	0.00911404	0.00727588	0.307358	0.0731756	0.0368095	0.0198669	0.00673846	0.00150384	14.9331	18.3841	18.9677	11.9792	8.39983	5.76961	16.5003
Dog2	0.10866	0.0502575	0.00997543	0.0336798	0.0575647	0.0260292	0.0160579	0.0209216	0.00618383	0.00155571	0.00369455	0.00628797	0.0028267	0.00134665	19.2542	12.3043	15.5954	10.9696	10.9233	10.8597	8.38623
Dog3	1.88319	0.659951	0.0534647	0.180723	0.507722	0.694045	0.0175192	0.0914802	0.0464614	0.00885715	0.0257772	0.0596292	0.0605533	0.00195652	4.85774	7.04013	16.5664	14.2633	11.7445	8.72469	11.1679
Dog4	1.12483	1.11456	0.20599	0.288172	1.4276	0.128466	0.172988	0.0366909	0.0458308	0.0347588	0.0307451	0.114304	0.00760344	0.0109104	3.26191	4.11203	16.874	10.669	8.00674	5.91864	6.30706
Dog5	0.0841119	0.0731697	0.0107582	0.110091	0.553458	0.763634	0.0799866	0.00661491	0.00792104	0.00102965	0.0136967	0.0594343	0.0724149	0.0079395	7.86442	10.8256	9.57082	12.4413	10.7387	9.48293	9.92603
Dog6	0.155794	0.1278	0.0109003	0.0315922	0.0596996	0.0294735	0.0155741	0.0288658	0.0233783	0.00176992	0.00471243	0.00663156	0.00435714	0.00120188	18.5282	18.2929	16.2373	14.9164	11.1082	14.7832	7.71714
														mean CV%	11.4499	11.8265	15.6353	12.5398	10.1535	9.25647	10.0008
Spiking recovery
Six fecal samples were collected from five dogs, and four aliquots were made from each sample. Three aliquots were spiked with different known amounts of glucose standard, while the fourth served as the baseline.
Three different concentrations spiked into the samples were the low, medium, and high end of the calibration curve
	Glucose			Galactose			Fructose			Ribose			Arabinose			Xylose			Rhamnose
O/E ratio %	low	medium	high	low	medium	high	low	medium	high	low	medium	high	low	medium	high	low	medium	high	low	medium	high
Dog1	104.414	107.818	121.647	77.2899	86.2232	88.688	85.1601	71.8749	96.5764	113.036	94.2234	91.9211	99.7098	101.052	94.7764	110.956	101.84	97.5182	84.8501	95.8065	95.2017
Dog2	85.6051	99.9223	122.698	28.4035	77.0003	87.3941	117.629	91.3071	103.118	108.683	110.139	99.0064	89.0085	121.598	104.157	138.545	131.786	111.94	132.274	105.943	103.152
Dog3	90.0584	100.497	103.299	89.1422	94.7962	88.892	85.0081	30.1788	65.1618	130.701	126.747	99.3911	139.467	155.131	113.607	117.834	118.426	100.162	81.6355	102.849	94.0805
Dog4	101.54	106.742	112.843	110.72	103.276	95.0876	104.268	54.4261	84.0459	141.29	118.548	96.3787	138.736	143.19	107.917	126.171	116.375	100.249	104.518	104.139	99.5471
Dog5	112.328	99.9245	121.537	98.0512	102.936	94.9471	85.4292	15.9193	94.4159	111.568	109.467	95.7644	104.422	116.753	99.5033	104.66	104.581	93.3554	88.4118	103.104	97.5499
Dog6	87.7477	98.926	124.136	125.117	102.371	94.0173	81.1866	86.5146	88.5274	124.597	104.545	94.709	110.203	112.306	100.734	106.798	104.982	97.7377	86.3304	92.1874	93.5476
Mean O/E%	96.9488	102.305	117.693	95.1669	91.8366	94.1136	102.424	106.296	101.461	107.298	104.688	93.549	120.95	106.659	97.2042	98.757	92.1267	95.9227	105.705	100.484	94.8789

## Sheet: S3 DI
Supplementary Table S3. Comparison of dysbiosis index and individual taxa assessed by qPCR
	Mann-Whitney test	Dunn's test (q-value)			Median [range] (logDNA)
	HC vs CE	HC vs Normal DI-CE	HC vs Increased DI-CE	Normal DI-CE vs Increased DI-CE	HC	CE	Normal DI-CE	Increased DI-CE
Dysbiosis index	<0.001	0.102	<0.001	<0.001	-4.01[-7.5--0.1]	0.1 [-6.4-9.2]	-2.7 [-6.4-0]	3.1 [0.1-9.2]
Faecalibacterium	<0.001	>0.999	<0.001	<0.001	6.5 [3.1-8]	5.6 [1.4-8.1]	6.4 [2.7-8.1]	4.6 [1.4-8.1]
Turicibacter	<0.001	<0.001	0.002	>0.999	6.8 [4.3-9]	5.8 [3.9-9]	5.7 [4.2-8.8]	6.1 [3.9-9]
Streptococcus	<0.001	0.489	<0.001	<0.001	4.6 [1.1-8.7]	6.4 [2.1-9.9]	5 [2.1-8.3]	7.7 [2.9-9.9]
Escherichia coli	<0.001	>0.999	<0.001	<0.001	4.7 [0.9-7.7]	6.2 [0.9-8.7]	4.3 [0.9-8.3]	7.1 [1.4-8.7]
Blautia	0.247	>0.999	0.494	>0.999	19.3 [9.1-11.1]	10.2 [7.2-11.5]	10.2 [8.2-11.5]	10.2 [7.2-11.5]
Fusobacterium	<0.001	>0.999	<0.001	<0.001	9.1 [7.1-10.6]	8.5 [6.2-10.5]	9.1 [6.3-10.5]	7.8 [6.2-10.5]
Peptoacetobacter hiranonis	0.003	>0.999	<0.001	<0.001	6.3 [3.2-7.7]	6.1 [0.1-8.1]	6.2 [1.7-8.1]	4.8 [0.1-7.1]
Bifidobacterium	0.378	0.057	>0.999	0.008	4.1 [2.1-7.6]	3.9 [1.8-8.3]	3.4 [1.8-7.8]	4.2 [2-8.3]
Bacteroides	0.001	>0.999	<0.001	<0.001	6.7 [3.2-7.9]	6.1 [2.4-7.8]	6.7 [4.2-7.8]	5.6 [2.4-7.5]

## Sheet: S4 parent pathways
Supplementary Table S4. Statistic results of shotgun sequencing level 3 pathways
Level 3 pathways	Median (%)			Min (%)			Max (%)			adjusted p value
	HC	NDI-CE	ADI-CE	HC	NDI-CE	ADI-CE	HC	NDI-CE	ADI-CE	HC vs NDI-CE	HC vs ADI-CE	NDI-CE vs ADI-CE
Acetate-Degradation	0.110135	0.0828465	0	0	0	0	0.690921	0.849268	0.78	0.504937	5.77555e-05	0.0111351
Alcohol-Degradation	0.0904331	0.141652	0.44	0	0	0	1.41798	2.1032	2.13	0.336558	0.000429521	0.0675652
Aldehyde-Degradation	0	0	0	0	0	0	0.0244003	0.0379511	0.11	0.174011	2.91258e-06	0.0196625
Amine-Degradation	0.394725	0.475961	0.56	0	0	0	1.92572	2.15888	2.14	0.082816	0.101976	0.876836
Amino-Acid-Biosynthesis	18.8666	18.6894	17.195	7.26092	0	9.55	25.6377	27.9588	23.82	0.770088	0.0768876	0.450831
Amino-Acid-Degradation	0.489278	0.605109	0.595	0.106583	0	0.03	1.60535	1.90012	1.8	0.542356	0.794993	0.728593
Aminoacyl-tRNA-Charging	1.50131	1.37263	1.07	0.599889	0	0.46	3.38872	2.12708	1.67	0.0189443	1.68947e-10	0.066104
Antibiotic-Resistance	0	0	0.035	0	0	0	0.99207	0.395375	0.97	0.542356	0.0801745	0.0256568
Aromatic-Compounds-Biosyn	0	0	0	0	0	0	0.0588103	0.065911	0.05	0.960584	0.816845	0.800972
Aromatic-Compounds-Degradation	0	0	0.005	0	0	0	0.519589	0.829134	1.05	0.0481032	2.51225e-08	0.0202188
C1-Compounds utilization and assimilation	1.24819	1.20201	1.01	0.188063	0	0	2.11283	1.69257	1.64	0.647069	0.0536121	0.320247
Carbohydrates-Biosynthesis	7.95685	6.97647	6.305	5.40012	4.5391	4.55	12.1603	100	9.53	0.371513	5.78671e-10	0.0256568
Carbohydrates-Degradation	3.92484	4.03707	6.28	0	0	2.76	7.1903	9.69079	9.2	0.647069	3.46774e-10	5.69544e-07
Carboxylate-Biosynthesis	1.74208	1.89523	1.6	0	0	0	5.91979	3.10045	3.93	0.441128	0.766416	0.215863
Carboxylates-Degradation	0.341027	0.50421	0.685	0	0	0	2.89721	3.05439	3.46	0.338623	0.0604454	0.636294
Cell-Structure-Biosynthesis	7.2077	7.02651	6.68	0	0	4.38	10.3113	9.42742	10.86	0.338623	0.0833187	0.774743
Chlorinated-Compounds-Degradation	0	0	0	0	0	0	0.00354	0.014428	0.03	0.571277	0.419552	0.728593
Cofactor-Biosynthesis	10.8724	11.1056	10.745	6.77329	0	5.33	14.9355	14.2993	14.62	0.897807	0.292235	0.728593
Cyclitols-Degradation	0.0771662	0	0.045	0	0	0	1.19284	0.876673	1.25	0.338623	0.717155	0.427478
Energy-Metabolism	9.40409	9.56272	10.165	4.71066	0	5.9	15.9551	13.9678	15.11	0.938724	0.0536121	0.215863
Fatty-Acid-And-Lipid-Degradation	0	0	0.165	0	0	0	1.22056	1.52958	1.84	0.082816	3.46774e-10	0.000638262
Hormone-Degradation	0	0	0	0	0	0	0	0	0.01	NA	0.298517	0.450831
Metabolite-Interconversion	0	0	0.01	0	0	0	0.119771	0.11753	0.08	0.338623	0.0139859	0.000638262
Lipid-Biosynthesis	5.7631	6.04438	6.755	0	0	3.4	9.77294	13.6972	11.12	0.338623	0.00212064	0.190137
Metabolic-Clusters	2.9764	2.92014	2.88	2.13674	0	0.96	5.69998	5.77398	5.61	0.0189443	0.00321774	0.971666
Metabolic-Regulators	0	0	0.045	0	0	0	0.224478	0.298603	0.43	0.371513	0.000327066	0.0552766
Inorganic-Nutrient-Metabolism	0	0.04622	0.28	0	0	0	1.4098	1.96239	1.97	0.0378292	4.66243e-08	0.0242894
Nucleic-Acid-Processing	1.32817	1.1355	0.97	0.481916	0	0	2.21772	1.88624	1.97	0.0189443	7.71333e-07	0.636294
Nucleo-Degradation	2.54889	2.63368	3.85	1.25475	0	1.81	4.90935	5.30341	6.22	0.852713	4.41921e-13	6.17273e-06
Nucleotide-Biosynthesis	23.6167	22.6015	20.065	10.4322	0	6.79	48.141	32.7415	38.49	0.0744431	0.000413112	0.507392
Other-Biosynthesis	0.480741	0.552377	0.965	0	0	0	1.28339	1.26368	3.17	0.371513	0.0342022	0.255126
Other-Degradation	0.0266707	0.0612467	0.11	0	0	0	0.447589	0.512049	0.48	0.338623	0.00857405	0.320247
Polyamine-Biosynthesis	0.0418986	0.0971751	0.335	0	0	0	1.068	1.23238	1.39	0.174011	5.77555e-05	0.066104
Polymer-Degradation	0.87379	0.919284	1.065	0	0	0.17	2.34697	1.86596	1.93	0.663376	0.0534087	0.0256568
Polyprenyl-Biosynthesis	0.0357755	0.0479203	0.295	0	0	0	1.40183	0.998963	1.22	0.969318	0.00665068	0.022805
Protein-Modification	0	0	0.01	0	0	0	0.0485375	0.118462	0.11	0.025606	6.74616e-09	0.0255542
Secondary-Metabolite-Biosynthesis	2.96662	2.56477	2.045	0	0	0.77	5.39303	4.71685	3.54	0.12713	5.70222e-06	0.0943286
Tetrapyrrole-Biosynthesis	0.408872	0.536106	0.685	0	0	0	2.53419	3.04555	2.83	0.090049	0.0373337	0.688837
Transport-Pathways	0.18043	0.156955	0.04	0	0	0	0.486063	0.464793	0.38	0.663376	5.50856e-06	0.000638262
Note: A median of 2.5 milion sequencing reads were obtained, with a range of 0.1-4.8 milion
A median of 84% of reads were mapped to the database, with the range of 25-98%.

## Sheet: S5 DI, gene, CE phenotype
Supplementary Table S5. Dysbiosis index and functional gene profile comparisons between different phenotypes of CE
	Functional gene profile							Dysbiosis index
	ANOSIM			PERMANOVA				Dunn's test
Comparison	R	p value	Adjusted p-value	R²	F	p-value	Adjusted p-value	Adjusted p-value
HC vs FRE	0.2407	0.0015998	0.006	0.05828	5.817	0.0005	0.00166667	<0.001
HC vs SRE	0.1987	9.999e-05	0.0005	0.06224	7.0352	9.999e-05	0.0005	<0.001
HC vs NRE	0.4464	9.999e-05	0.0005	0.11354	11.528	9.999e-05	0.0005	<0.001
HC vs PLE	0.4036	0.0067993	0.01629	0.03363	2.7146	0.025	0.0416667	0.053
FRE vs SRE	0.01706	0.26307	0.30527	0.0083	0.4518	0.7882	0.7882	>0.999
FRE vs NRE	-0.004679	0.46125	0.46125	0.03725	1.4704	0.1881	0.209	>0.999
FRE vs PLE	0.1987	0.078792	0.11819	0.08735	2.4884	0.0432	0.0617143	>0.999
SRE vs NRE	0.0291	0.26457	0.30527	0.04334	2.2651	0.06399	0.0799875	>0.999
SRE vs PLE	0.3315	0.0075992	0.01629	0.0851	3.5348	0.009999	0.0208	>0.999
NRE vs PLE	0.3679	0.009799	0.01838	0.13058	3.3042	0.0104	0.0208	>0.999
HC: healthy control dogs (n=74), FRE: food responsive eneropathy (n=22), SRE: steroid responsive enteropathy (n=37), NRE: non-responsive enteropathy (n=20), PLE: protein-losing enteropathy (n=6) *dogs with bile acid sequestrant responsive enteropathy were included in NRE group.

## Sheet: S6 targeted fecal metabolomics
Supplementary Table S6. Targeted fecal metabolomics
	Mann-Whitney test	Dunn's test (q-value)			Median [range]				Correlation with DI
Metabolites	HC vs CE	HC vs Normal DI-CE	HC vs Increased DI-CE	Normal DI-CE vs Increased DI-CE	HC	CE	Normal DI-CE	Increased DI-CE	r	q-value
cholic acid (ng/mg)	<0.01	>0.99	<0.01	<0.01	53.13 [15.7-1792.48 ]	168.1 [15.45-10491.65 ]	134.81 [15.45-10491.65 ]	1575.38 [18.1-10491.65 ]	0.372326	0.0111846
chenodeoxycholic acid (ng/mg)	0.06	>0.99	<0.01	0.02	85.4 [23.31-520.85 ]	118.02 [16.59-1812.41 ]	111.07 [16.59-1168.35 ]	381.17 [37.19-1812.41 ]	0.29005	0.0512164
lithocholic acid (ng/mg)	0.14	0.97	<0.01	<0.01	867.6 [221.37-2025.63 ]	723.55 [28.76-5187.67 ]	762.565 [364.24-5187.67 ]	107.9 [28.76-1018.31 ]	-0.441781	0.00163891
deoxycholic acid (ng/mg)	0.62	0.25	0.05	<0.01	2033.2 [703.88-8720 ]	2207.32 [241.09-9560.76 ]	2721.11 [751.02-9560.76 ]	440 [241.09-5499.68 ]	-0.372049	0.0111846
ursodeoxycholic acid (ng/mg)	0.11	>0.99	0.26	0.73	42.28 [30.48-227.52 ]	45 [26.83-493.68 ]	42.825 [26.83-493.68 ]	53.14 [28.39-493.68 ]	0.216085	0.211199
myristic acid (μg/mg)	0.9	>0.99	>0.99	>0.99	0.56 [0.32-1.13 ]	0.59 [0.22-3.83 ]	0.565 [0.35-1.42 ]	0.58 [0.22-3.83 ]	-0.0755727	0.669519
palmitic acid (μg/mg)	<0.01	0.04	0.03	>0.99	3.02 [2.36-4.65 ]	4.05 [1.7-17.56 ]	3.61 [2.49-11.75 ]	3.71 [1.7-17.56 ]	0.0894373	0.611124
linoleic acid (μg/mg)	0.38	>0.99	0.13	0.1	4 [1.43-5.35 ]	4.28 [0.84-13.25 ]	3.655 [1.68-7.39 ]	5.1 [0.84-13.25 ]	0.114731	0.591379
α-linoleic acid (μg/mg)	0.49	>0.99	0.71	0.88	0.87 [0.29-3.98 ]	1.36 [0.16-4.11 ]	1.34 [0.26-4.11 ]	1.62 [0.16-4.05 ]	0.103286	0.611124
oleic acid (μg/mg)	0.21	>0.99	0.2	0.67	3.28 [1-5.66 ]	4.28 [0.39-17.56 ]	3.555 [0.51-8.47 ]	4.3 [0.39-17.56 ]	0.069382	0.669519
cis-vaccenic acid (μg/mg)	0.26	>0.99	0.86	>0.99	0.8 [0.34-2.18 ]	1.02 [0.09-4.4 ]	0.945 [0.1-3.89 ]	1.02 [0.09-4.4 ]	0.00299708	0.9805
stearic acid (μg/mg)	<0.01	0.03	0.05	>0.99	1.95 [1.32-3.72 ]	3.23 [1-17.56 ]	3.15 [1.22-15.4 ]	2.57 [1-17.56 ]	0.102555	0.611124
arachidonic acid (μg/mg)	0.34	0.8	>0.99	>0.99	0.64 [0.3-0.95 ]	0.7 [0.23-6.17 ]	0.62 [0.23-6.17 ]	0.58 [0.24-3.18 ]	-0.0316815	0.845835
gondoic acid (ug/mg)	0.4	>0.99	0.22	0.09	0.2 [0.09-0.62 ]	0.26 [0.07-0.8 ]	0.215 [0.12-0.55 ]	0.29 [0.07-0.8 ]	0.160176	0.400775
behenic acid (μg/mg)	0.19	0.73	>0.99	>0.99	0.22 [0.15-0.83 ]	0.26 [0.13-1.27 ]	0.25 [0.15-1.27 ]	0.25 [0.13-0.69 ]	0.120304	0.581221
erucic acid (ug/mg)	0.07	>0.99	0.04	0.18	0.06 [0.05-0.14 ]	0.07 [0.05-0.97 ]	0.07 [0.05-0.2 ]	0.08 [0.05-0.97 ]	0.310686	0.0398234
nervonic acid (μg/mg)	0.35	0.95	>0.99	>0.99	0.26 [0.13-0.48 ]	0.29 [0.12-1.55 ]	0.285 [0.13-1.55 ]	0.29 [0.12-0.75 ]	0.0388734	0.823842
coprostanol (μg/mg)	0.01	0.77	<0.01	0.04	0.08 [0.04-0.21 ]	0.05 [0.03-0.12 ]	0.05 [0.04-0.12 ]	0.04 [0.03-0.11 ]	-0.304055	0.0418804
cholesterol (μg/mg)	0.43	0.16	>0.99	0.06	1.96 [0.64-14.56 ]	2.43 [0.92-15.26 ]	2.325 [0.92-14.7 ]	1.85 [1.03-15.26 ]	-0.153637	0.41506
cholestanol (μg/mg)	0.62	0.61	0.1	<0.01	0.15 [0.06-0.31 ]	0.16 [0.05-0.43 ]	0.18 [0.08-0.43 ]	0.11 [0.05-0.37 ]	-0.287589	0.0512164
brassicasterol (μg/mg)	0.09	0.21	>0.99	0.65	0.05 [0.04-0.1 ]	0.06 [0.04-0.42 ]	0.06 [0.04-0.42 ]	0.05 [0.04-0.14 ]	0.0701384	0.669519
lathosterol (μg/mg)	0.79	0.63	>0.99	0.28	0.02 [0.02-0.06 ]	0.03 [0.02-0.07 ]	0.03 [0.02-0.07 ]	0.02 [0.02-0.07 ]	-0.0915489	0.611124
campesterol (μg/mg)	0.25	>0.99	0.33	0.93	1.01 [0.37-2.44 ]	0.94 [0.22-3.69 ]	0.965 [0.22-3.69 ]	0.99 [0.38-1.76 ]	-0.0889512	0.611124
stigmasterol (μg/mg)	0.78	>0.99	>0.99	>0.99	0.36 [0.16-1.16 ]	0.39 [0.1-0.95 ]	0.395 [0.1-0.72 ]	0.34 [0.22-0.95 ]	0.064068	0.681099
fusosterol (μg/mg)	0.12	0.27	>0.99	>0.99	0.07 [0.03-0.12 ]	0.05 [0.02-0.18 ]	0.05 [0.02-0.18 ]	0.06 [0.03-0.16 ]	-0.0273445	0.848465
beta-sitosterol (ug/mg)	0.03	0.23	0.14	>0.99	2.01 [0.59-3.8 ]	1.44 [0.37-6.42 ]	1.46 [0.37-6.42 ]	1.34 [0.64-3.39 ]	-0.0927447	0.611124
sitostanol (ug/mg)	<0.01	0.02	<0.01	0.51	0.24 [0.04-0.66 ]	0.08 [0.03-0.88 ]	0.085 [0.04-0.88 ]	0.07 [0.03-0.46 ]	-0.331173	0.0264374
Glucose (ug/mg)	0.36	>0.99	0.37	0.17	3.09 [0.18-8.94]	2.85 [0.05-14.58]	2.56 [0.87-8.15]	5.84 [0.05-24.58]	0.1749	0.249508
Galactose+mannose (ug/mg)	0.44	>0.99	0.85	>0.99	1.05 [0.08-26.58]	1.31 [0.12-65.38]	1.37 [0.12-13.83]	1.24 [0.14-65.38]	0.1578	0.301467
Fructose (ug/mg)	0.1	0.54	0.4	>0.99	0.11 [0.01-1.78]	0.17 [0.01-17.63]	0.07 [0.01-7.58]	0.19 [0.01-17.63]	0.1175	0.4998
Ribose (ug/mg)	0.02	>0.99	<0.01	0.11	0.42 [0.06-0.78]	0.30 [0.03-1.03]	0.36 [0.04-0.87]	0.25 [0.03-1.03]	-0.316	0.0124667
Arabinose (ug/mg)	<0.01	0.09	<0.01	0.13	1.34 [0.06-3.47]	0.35 [0.01-6.86]	0.57 [0.01-4.10]	0.27 [0.03-6.86]	-0.4396	<0.01
Xylose (ug/mg)	<0.01	0.05	<0.01	0.18	0.60 [0.02-1.81]	0.06 [0.003-2.59]	0.10 [0.003-2.31]	0.02 [0.01-2.59]	-0.4431	<0.01
Rhamnose (ug/mg)	0.92	>0.99	>0.99	0.29	0.04 [0.004-0.30]	0.03 [0.004-0.48]	0.04 [0.004-0.45]	0.02 [0.004-0.48]	-0.1625	0.2958
HC: healthy control dogs, CE: dogs with chronic enteropathy, Normal DI-CE: dogs with CE with dysbiosis index below zero, Increased DI-CE: dogs with CE with dysbiosis index above zero

## Sheet: S7 sequenicng taxonomy
Supplementary Table S7. Differential bacteria from metaenomic sequencing at species and genus level
Q value below 0.05 were labeled in red
N not 0: The sample number with the detected feature is not 0
Species level	HC vs NDI-CE (n=131)					HC vs ADI-CE (n=132)					NDI-CE vs ADI-CE (n=115)
feature	coefficient	N not 0	P value	Q value		coefficient	N not 0	P value	Q value		coefficient	N not 0	P value	Q value
Peptoacetobacter_hiranonis (Clostridium_hiranonis)	0.782247	119	0.188088	0.440696		4.80134	95	<0.001	<0.001		3.79972	80	<0.001	<0.001
Escherichia_coli	-1.17624	46	0.102784	0.440696		-5.61829	73	<0.001	<0.001		-4.40412	75	<0.001	<0.001
Bacteroides_plebeius	-0.206172	87	0.800026	0.888372		4.69219	56	<0.001	<0.001		4.89905	53	<0.001	<0.001
Collinsella_intestinalis	0.84455	133	0.102409	0.440696		3.31582	115	<0.001	<0.001		2.87188	100	<0.001	0.00379478
Bacteroides_coprocola	-0.753082	93	0.43367	0.54134		4.19501	59	<0.001	<0.001		5.68513	60	<0.001	<0.001
Prevotella_copri	1.99812	94	0.059954	0.434067		5.78754	80	<0.001	<0.001		3.65532	64	0.000944797	0.0170064
Streptococcus_lutetiensis	-0.338745	30	0.538594	0.645599		-4.39235	53	<0.001	<0.001		-4.01433	55	<0.001	<0.001
Firmicutes_bacterium_CAG_424	0.681812	123	0.30358	0.440696		4.21477	99	<0.001	<0.001		2.87673	88	<0.001	0.00172137
Prevotella_sp_CAG_891	0.0603968	76	0.953336	0.983137		4.51577	54	<0.001	<0.001		3.46308	44	<0.001	<0.001
Clostridium_perfringens	-0.397914	18	0.175151	0.440696		-2.17657	34	<0.001	<0.001		-1.75592	40	<0.001	0.00835614
Lactobacillus_animalis	2.1445	25	<0.001	<0.001		3.20282	30	<0.001	<0.001		-0.523584	5	0.0479622	0.392243
Bifidobacterium_pseudolongum	2.34583	21	<0.001	0.00301116		2.29189	19	<0.001	<0.001		0.0974679	2	0.248065	0.392243
Firmicutes_bacterium_CAG_646	-0.440971	106	0.472917	0.582299		3.33202	79	<0.001	<0.001		3.70272	73	1.48495e-05	0.000534583
Bacteroides_stercoris	0.649226	40	0.317277	0.440696		2.19533	30	<0.001	0.00108825		1.52092	22	0.0020565	0.0345492
Megamonas_funiformis	-0.06195	86	0.90841	0.972912		2.21813	65	<0.001	0.00230712		2.23996	59	0.000287351	0.00658295
Butyricicoccus_pullicaecorum	-0.412339	79	0.546591	0.650874		2.32152	58	<0.001	0.00330662		2.72623	51	0.0001234	0.00345521
Clostridium_paraputrificum	-0.133973	4	0.185318	0.440696		-0.82783	14	<0.001	0.00420411		-0.679137	16	0.00866719	0.109207
Enterococcus_faecalis	NA	NA	NA	NA		-1.12403	14	<0.001	0.00491275		-1.12403	14	0.000573461	0.0111163
Holdemanella_biformis	0.737749	56	0.132546	0.440696		1.61541	47	0.000517898	0.00662365		0.846905	35	0.0556907	0.392243
Enterococcus_faecium	-0.128065	7	0.429311	0.540936		-1.59994	21	0.000640156	0.00777789		-1.40538	22	0.00611098	0.0810508
Catenibacterium_mitsuokai	0.736223	62	0.256517	0.440696		1.97846	49	0.00071637	0.00828942		1.30248	39	0.028516	0.28844
Erysipelatoclostridium_ramosum	-0.707251	13	0.0305279	0.308571		-0.956777	17	0.000770527	0.00851082		-0.616035	24	0.207592	0.392243
Campylobacter_upsaliensis	0.460307	32	0.298122	0.440696		0.882236	24	0.00125389	0.0132476		0.770116	16	0.02449	0.280094
Streptococcus_thermophilus	-0.685758	16	0.00374314	0.112918		-0.746038	18	0.0017189	0.0174039		-0.112614	28	0.735449	0.792022
Proteobacteria_bacterium_CAG_139	0.822061	11	0.00191488	0.0866485		0.822061	11	0.00191488	0.0186127		NA	NA	NA	NA
Lactobacillus_plantarum	-0.427714	7	0.0152749	0.240191		-0.61527	9	0.00306233	0.0286211		0.011384	16	0.971973	0.979748
Blautia_hansenii	-0.00773288	127	0.989174	0.993742		1.62729	114	0.00547065	0.0492359		1.85634	107	0.00566551	0.0793172
Clostridium_sp_CAG_299	-0.238945	97	0.760744	0.860592		1.38122	78	0.0114563	0.0898027		2.5187	75	0.00260207	0.0409826
Genus level	HC vs NDI-CE					HC vs ADI-CE					NDI-CE vs ADI-CE
feature	coefficient	N not 0	P value	Q value		coefficient	N not 0	P value	Q value		coefficient	N not 0	P value	Q value
Peptostreptococcaceae_unclassified	0.782247	119	0.188088	0.488151		4.80134	95	<0.001	<0.001		3.79972	80	<0.001	<0.001
Streptococcus	-2.41402	53	0.00103419	0.073723		-5.66745	69	<0.001	<0.001		-3.06226	84	<0.001	<0.001
Escherichia	-1.17849	46	0.102374	0.488151		-5.63275	73	<0.001	<0.001		-4.41633	75	<0.001	<0.001
Prevotella	0.882681	104	0.317808	0.488151		6.25259	84	<0.001	<0.001		5.022	72	<0.001	<0.001
Firmicutes_unclassified	0.0963277	131	0.854105	0.939515		3.52229	105	<0.001	<0.001		3.4229	96	<0.001	<0.001
Collinsella	0.836977	135	0.110442	0.488151		2.33011	116	<0.001	<0.001		3.19858	103	<0.001	0.00154775
Enterococcus	-0.223215	24	0.597707	0.733071		-3.18652	48	<0.001	<0.001		-2.97103	46	<0.001	<0.001
Bacteroides	-0.545133	113	0.529321	0.706103		3.94243	90	<0.001	<0.001		4.21233	87	<0.001	<0.001
Megamonas	-0.0616537	86	0.908852	0.954059		2.21842	65	<0.001	0.00170741		2.23996	59	<0.001	0.00307466
Butyricicoccus	-0.412339	79	0.546591	0.713347		2.32152	58	<0.001	0.00235138		2.72623	51	<0.001	0.00165048
Holdemanella	0.737749	56	0.132546	0.488151		1.61541	47	<0.001	0.00508482		0.846905	35	0.0556907	0.406455
Catenibacterium	0.736223	62	0.256517	0.488151		1.97846	49	<0.001	0.00644733		1.30248	39	0.028516	0.254268
Campylobacter	0.460307	32	0.298122	0.488151		0.882236	24	0.00125389	0.0104169		0.770116	16	0.02449	0.238221
Proteobacteria_unclassified	0.822061	11	0.00191488	0.073723		0.822061	11	0.00191488	0.014772		NA	NA	NA	NA
Note: A median of 6.5% of reads were mapped to the database, with the range of 3.4-16.4%. However, HUMAnN used marker genes to profile taxonomy compositions, therefore comparison of mapping rate to other profiler should not be made

## Sheet: S8 DI, gene, Age
Supplementary Table S8. Dysbiosis index and functional gene profile comparisons between different ages
	Functional gene profile			Dysbiosis index
	PERMANOVA			Dunn's test
Comparison	R²	F	Adjusted p-value	Adjusted p-value
Junior vs Adult	0.01	2.5	0.071	0.12
Adult vs Senior	0.01	0.93	0.576	>0.99
Junior vs Senior	0.01	0.75	0.576	0.53
Junior: dogs between 1 to 5 years old (n=93), adult: dogs between 5 to 12 years old (n=83), senior: dogs above 12 years old (n=13)

## Sheet: S9 metabolome pathway, DI group
Supplementary Table S9. Microbial functional pathway and targeted metabolomic profile compared between different dysbiosis index groups
	PERMANOVA
Comparison	R²	F	Adjusted p-value
HC vs CE-DI<0	0.05	1.78	0.189
HC vs CE-DI0-2	0.14	3.84	0.031
HC vs CE-DI2-5	0.39	14.51	0.002
HC vs CE-DI>5	0.58	29.9	0.002
	n
HC: healthy dogs	19
CE-DI<0: dogs with CE with a dysbiosis index below 0	17
CE-DI0-2: dogs with CE with a dysbiosis index between 0 and 2	7
CE-DI2-5: dogs with CE with a dysbiosis index between 2 and 5	6
CE-DI>5: dogs with CE with a dysbiosis index above 5	5

## Sheet: S10 targeted microbe metabolite
Supplementary Table S10. Targeted fecal microbial and metabolomic profiles
Feature	correlation coefficients between each feature and PCo1	correlation coefficients between each feature and PCo2	R²	P-value
Faecalibacterium	1.90534	1.25156	0.333407	0.001
Turicibacter	0.314578	1.88655	0.165199	0.001
Streptococcus	-1.17915	2.00182	0.359694	0.001
Escherichia.coli	-1.38259	1.71791	0.291933	0.001
Blautia	1.61542	1.29237	0.226132	0.001
Fusobacterium	2.40858	0.625713	0.473459	0.001
Peptoacetobacter. hiranonis (Clostridium. hiranonis)	2.35728	0.697258	0.450826	0.001
Bifidobacterium	-0.953556	1.16296	0.0631539	0.001
Bacteroides	1.66103	1.7336	0.410224	0.001
Primary BA%	-2.03412	-0.275517	0.219187	0.001
Total Zoosterols	0.116491	-1.23461	0.0291966	0.009
Total Fatty Acids	-0.409261	-0.889196	0.0113343	0.047
Transporter-dependent sugars	-1.02925	0.159178	0.0145255	0.029
Transporter-independent sugars	0.749836	1.01097	0.030988	0.007

[truncated: 2 more sheets: S11 stratified pathways, S12 CIBDAI and metabolites]
